# Supplementary material for: Spatial–temporal evolution and influencing factors of urban–rural economic circulation in China’s agricultural areas: A case study of Jianghan Plain
Source: PLoS One. 2025 Jul 9;20(7):e0313355. doi: 10.1371/journal.pone.0313355 (PMC12240347; doi:10.1371/journal.pone.0313355)
Supplement: S1 File — (XLSX) [file pone.0313355.s008.xlsx]

## Sheet: the UREC index 
place	year	urban-rural supply and demand balance index	urban-rural industrial linkage index	urban-rural factor flow index	urban-rural transportation development index	urban-rural information development index	urban-rural market development index	circulation content index	circulation carrier index	the UREC index
dangyangshi	2013	0.0933402	0.0609076	0.0747465	0.098457	0.0339502	0.0160599	0.228994	0.148467	0.188731
zhiajingshi	2013	0.105859	0.0734431	0.103028	0.204464	0.0348709	0.0183886	0.28233	0.257723	0.270026
jingmenshi	2013	0.080907	0.108277	0.122007	0.0691934	0.0546548	0.0331685	0.311191	0.157017	0.234104
jingshanshi	2013	0.121343	0.0606852	0.0608803	0.0367423	0.039029	0.0211944	0.242909	0.0969658	0.169937
shayangshi	2013	0.114023	0.0551546	0.0774357	0.0323353	0.0443561	0.0139836	0.246614	0.090675	0.168644
zhongxiangshi	2013	0.150617	0.0496154	0.0579066	0.13842	0.0359677	0.0413139	0.258138	0.215701	0.23692
yunmengxian	2013	0.08328	0.0743019	0.112841	0.102035	0.0120066	0.0171125	0.270423	0.131154	0.200789
yingchengshi	2013	0.0937997	0.0532239	0.110379	0.0527423	0.0120087	0.0244755	0.257403	0.0892264	0.173315
anlushi	2013	0.0427463	0.0789786	0.0942469	0.0645089	0.0130503	0.0208728	0.215972	0.098432	0.157202
hanchuanshi	2013	0.115222	0.0699948	0.100091	0.079417	0.0144569	0.0510633	0.285307	0.144937	0.215122
jingzhoushi	2013	0.152992	0.11088	0.174957	0.166902	0.0895809	0.095989	0.438829	0.352471	0.39565
gonganxian	2013	0.102064	0.079442	0.0306037	0.0907405	0.0687967	0.0394229	0.21211	0.19896	0.205535
jianlishi	2013	0.102697	0.116601	0.0799037	0.186913	0.0480931	0.0461451	0.299201	0.281151	0.290176
jianglingxian	2013	0.0402549	0.0640047	0.0794185	0.0683597	0.0130525	0.00121776	0.183678	0.0826299	0.133154
shishoushi	2013	0.0784429	0.0710097	0.0972812	0.0885051	0.017952	0.017959	0.246734	0.124416	0.185575
honghushi	2013	0.0858333	0.0529661	0.0629668	0.0809289	0.0607106	0.0323622	0.201766	0.174002	0.187884
zongzishi	2013	0.0893237	0.0563211	0.0750545	0.102169	0.0277586	0.0339634	0.220699	0.163891	0.192295
xiantaoshi	2013	0.166258	0.0611948	0.0953137	0.146439	0.0711293	0.0663577	0.322766	0.283926	0.303346
qianjiangshi	2013	0.139321	0.0615174	0.0913178	0.0854647	0.0371292	0.0479091	0.292156	0.170503	0.23133
tianmenshi	2013	0.146071	0.0587793	0.0984425	0.125221	0.083384	0.0615499	0.303293	0.270155	0.286724
dangyangshi	2014	0.144535	0.058069	0.0825656	0.100352	0.0413679	0.0223977	0.28517	0.164118	0.224644
zhiajingshi	2014	0.156876	0.0744915	0.10514	0.205044	0.0452301	0.0245775	0.336508	0.274851	0.30568
jingmenshi	2014	0.124284	0.113346	0.126935	0.0763332	0.0735955	0.056003	0.364565	0.205932	0.285248
jingshanshi	2014	0.113137	0.0657236	0.0930806	0.0437063	0.0575369	0.036481	0.271941	0.137724	0.204833
shayangshi	2014	0.0887622	0.0541076	0.0981479	0.045248	0.0543462	0.0243687	0.241018	0.123963	0.18249
zhongxiangshi	2014	0.133368	0.0492212	0.0699847	0.152783	0.0575422	0.068166	0.252574	0.278491	0.265533
yunmengxian	2014	0.0922039	0.0733388	0.118033	0.117185	0.0357237	0.021902	0.283576	0.174811	0.229193
yingchengshi	2014	0.10629	0.0546076	0.118109	0.0601277	0.0300891	0.0302038	0.279007	0.120421	0.199714
anlushi	2014	0.0546931	0.0740314	0.100511	0.0719842	0.0384191	0.0260598	0.229235	0.136463	0.182849
hanchuanshi	2014	0.133027	0.0788623	0.107644	0.0900556	0.0444876	0.060677	0.319533	0.19522	0.257377
jingzhoushi	2014	0.170754	0.117494	0.196934	0.172381	0.104046	0.115215	0.485182	0.391642	0.438412
gonganxian	2014	0.11191	0.0845471	0.0311902	0.101873	0.10379	0.0468663	0.227648	0.252529	0.240088
jianlishi	2014	0.113033	0.115213	0.0908133	0.146563	0.0763449	0.0535267	0.31906	0.276434	0.297747
jianglingxian	2014	0.0494517	0.0648354	0.080861	0.0730859	0.0245127	0.00317361	0.195148	0.100772	0.14796
shishoushi	2014	0.0880402	0.0813077	0.0948497	0.0946518	0.0330273	0.0232857	0.264198	0.150965	0.207581
honghushi	2014	0.0960058	0.0547264	0.0608487	0.124051	0.0672766	0.0401739	0.211581	0.231502	0.221541
zongzishi	2014	0.100878	0.056538	0.0817498	0.108148	0.0466961	0.0400432	0.239165	0.194887	0.217026
xiantaoshi	2014	0.1825	0.0600036	0.0935662	0.166081	0.13548	0.077579	0.33607	0.37914	0.357605
qianjiangshi	2014	0.154838	0.0661419	0.0998835	0.0948153	0.076906	0.0616802	0.320864	0.233402	0.277133
tianmenshi	2014	0.160438	0.0587158	0.103961	0.136579	0.124388	0.0784583	0.323115	0.339426	0.33127
dangyangshi	2015	0.153176	0.0612047	0.0954412	0.104614	0.0460829	0.0498146	0.309822	0.200512	0.255167
zhiajingshi	2015	0.165643	0.0744581	0.104694	0.209852	0.0320514	0.0506894	0.344795	0.292593	0.318694
jingmenshi	2015	0.138233	0.117154	0.143039	0.0855472	0.136836	0.11674	0.398427	0.339123	0.368775
jingshanshi	2015	0.121855	0.0710211	0.101901	0.0531124	0.0738967	0.0746086	0.294777	0.201618	0.248197
shayangshi	2015	0.0927458	0.0526968	0.101631	0.0573673	0.0633519	0.0421736	0.247073	0.162893	0.204983
zhongxiangshi	2015	0.144751	0.0497325	0.0824002	0.165978	0.0881786	0.109433	0.276884	0.363589	0.320237
yunmengxian	2015	0.0975103	0.0699501	0.133851	0.128087	0.0465083	0.0426386	0.301312	0.217234	0.259273
yingchengshi	2015	0.108952	0.0565008	0.12434	0.0694519	0.0452853	0.0832328	0.289792	0.19797	0.243881
anlushi	2015	0.0561197	0.0698648	0.105449	0.080922	0.0420341	0.0409305	0.231434	0.163887	0.19766
hanchuanshi	2015	0.14203	0.0815147	0.109609	0.10699	0.0659348	0.11344	0.333154	0.286365	0.30976
jingzhoushi	2015	0.185714	0.124671	0.2166	0.187186	0.183159	0.237469	0.526985	0.607814	0.567399
gonganxian	2015	0.116283	0.0854465	0.0417231	0.111458	0.118251	0.0899701	0.243453	0.319679	0.281566
jianlishi	2015	0.117281	0.104735	0.0929804	0.154628	0.144349	0.0924051	0.314996	0.391383	0.35319
jianglingxian	2015	0.0497149	0.0631049	0.0858915	0.078312	0.0205869	0.0170206	0.198711	0.115919	0.157315
shishoushi	2015	0.0877422	0.0687472	0.0976267	0.101108	0.0567413	0.0531885	0.254116	0.211037	0.232577
honghushi	2015	0.0947277	0.0509221	0.0618305	0.113535	0.0843705	0.0736971	0.20748	0.271603	0.239542
zongzishi	2015	0.10178	0.054815	0.0817277	0.117938	0.0697969	0.0741641	0.238322	0.261899	0.250111
xiantaoshi	2015	0.196303	0.060552	0.0728086	0.169013	0.189887	0.137263	0.329664	0.496163	0.412913
qianjiangshi	2015	0.166012	0.0715438	0.09675	0.112007	0.103561	0.1168	0.334306	0.332369	0.333337
tianmenshi	2015	0.170839	0.059255	0.104168	0.152175	0.157961	0.133756	0.334262	0.443891	0.389077
dangyangshi	2016	0.156815	0.0591844	0.102658	0.107934	0.0237098	0.0530023	0.318658	0.184646	0.251652
zhiajingshi	2016	0.168472	0.0741624	0.104749	0.215656	0.01961	0.0540787	0.347383	0.289344	0.318364
jingmenshi	2016	0.147558	0.121251	0.143681	0.0910542	0.101652	0.121274	0.41249	0.313981	0.363235
jingshanshi	2016	0.127634	0.0717312	0.109304	0.0558467	0.0850451	0.0782036	0.308669	0.219095	0.263882
shayangshi	2016	0.095095	0.0523993	0.103263	0.0610748	0.0672109	0.044809	0.250757	0.173095	0.211926
zhongxiangshi	2016	0.151954	0.0489411	0.0730487	0.170859	0.0875655	0.11571	0.273943	0.374134	0.324039
yunmengxian	2016	0.0978575	0.067353	0.132704	0.136865	0.0517155	0.0469254	0.297914	0.235506	0.26671
yingchengshi	2016	0.110492	0.0545387	0.128702	0.081084	0.0331472	0.0880924	0.293732	0.202324	0.248028
anlushi	2016	0.055404	0.0751959	0.110523	0.0907535	0.0287918	0.0450269	0.241123	0.164572	0.202848
hanchuanshi	2016	0.146821	0.0820872	0.112794	0.111398	0.0694257	0.121702	0.341703	0.302526	0.322114
jingzhoushi	2016	0.18783	0.133744	0.219486	0.201842	0.185854	0.247775	0.54106	0.63547	0.588265
gonganxian	2016	0.116487	0.0890463	0.0480969	0.121046	0.117208	0.0957182	0.25363	0.333972	0.293801
jianlishi	2016	0.117546	0.10262	0.0978942	0.162651	0.117334	0.0984538	0.31806	0.378439	0.34825
jianglingxian	2016	0.046205	0.064162	0.0910302	0.0836299	0.0208288	0.0190996	0.201397	0.123558	0.162478
shishoushi	2016	0.0859508	0.063781	0.0963959	0.107497	0.0567402	0.0566184	0.246128	0.220856	0.233492
honghushi	2016	0.0959832	0.0581921	0.0720203	0.103108	0.0813071	0.0789578	0.226196	0.263373	0.244784
zongzishi	2016	0.103144	0.0532245	0.0797757	0.127719	0.0748811	0.079134	0.236145	0.281734	0.258939
xiantaoshi	2016	0.204124	0.0598028	0.0810378	0.171463	0.145352	0.144617	0.344965	0.461431	0.403198
qianjiangshi	2016	0.171046	0.080015	0.101794	0.109752	0.0702722	0.124327	0.352855	0.304351	0.328603
tianmenshi	2016	0.177635	0.0593596	0.105959	0.157881	0.161085	0.141004	0.342954	0.45997	0.401462
dangyangshi	2017	0.158885	0.0432126	0.114616	0.108901	0.0427077	0.0600126	0.316714	0.211621	0.264167
zhiajingshi	2017	0.169679	0.071015	0.0859961	0.211621	0.037684	0.0602238	0.32669	0.309529	0.318109
jingmenshi	2017	0.16108	0.142427	0.140708	0.0968086	0.105751	0.138038	0.444215	0.340597	0.392406
jingshanshi	2017	0.134063	0.0502265	0.115386	0.0594206	0.0700908	0.0884986	0.299676	0.21801	0.258843
shayangshi	2017	0.0996962	0.0502647	0.107154	0.0649945	0.0491931	0.0501511	0.257115	0.164339	0.210727
zhongxiangshi	2017	0.16116	0.0509742	0.0726799	0.179301	0.0932595	0.128705	0.284814	0.401266	0.34304
yunmengxian	2017	0.103508	0.0677438	0.133845	0.148051	0.0531857	0.0622942	0.305097	0.263531	0.284314
yingchengshi	2017	0.116735	0.0626069	0.12954	0.0895773	0.0580916	0.104711	0.308882	0.25238	0.280631
anlushi	2017	0.0606422	0.0740185	0.0665362	0.0967662	0.0501202	0.0566135	0.201197	0.2035	0.202348
hanchuanshi	2017	0.155577	0.0798065	0.114023	0.116023	0.0874986	0.147532	0.349406	0.351054	0.35023
jingzhoushi	2017	0.204318	0.15545	0.228161	0.210345	0.199621	0.273136	0.58793	0.683103	0.635517
gonganxian	2017	0.121898	0.0576793	0.0538795	0.124509	0.0964917	0.107996	0.233457	0.328996	0.281227
jianlishi	2017	0.123566	0.099968	0.0989969	0.165859	0.0838741	0.113045	0.322531	0.362777	0.342654
jianglingxian	2017	0.0480745	0.057127	0.099775	0.0881148	0.0287313	0.0219755	0.204977	0.138822	0.171899
shishoushi	2017	0.0892124	0.0655784	0.101199	0.111989	0.0503005	0.0626032	0.25599	0.224892	0.240441
honghushi	2017	0.103657	0.0604131	0.0739183	0.105402	0.0982758	0.0891363	0.237989	0.292814	0.265401
zongzishi	2017	0.108448	0.05649	0.0792023	0.13118	0.0414157	0.0870954	0.244141	0.259691	0.251916
xiantaoshi	2017	0.216177	0.0632698	0.0520443	0.17269	0.194408	0.158506	0.331491	0.525603	0.428547
qianjiangshi	2017	0.182603	0.0888585	0.115242	0.118026	0.100914	0.131867	0.386703	0.350808	0.368755
tianmenshi	2017	0.191482	0.0610206	0.108487	0.159288	0.140912	0.153846	0.36099	0.454047	0.407519
dangyangshi	2018	0.158432	0.044507	0.116216	0.10976	0.0515341	0.0643984	0.319155	0.225693	0.272424
zhiajingshi	2018	0.172805	0.0748501	0.0928261	0.207586	0.0639151	0.0660316	0.340481	0.337533	0.339007
jingmenshi	2018	0.18004	0.162487	0.129788	0.105584	0.142949	0.149933	0.472314	0.398466	0.43539
jingshanshi	2018	0.136143	0.0526745	0.123146	0.0615921	0.0821058	0.0840291	0.311963	0.227727	0.269845
shayangshi	2018	0.107456	0.0474287	0.105602	0.0675888	0.0518969	0.06076	0.260487	0.180246	0.220366
zhongxiangshi	2018	0.168704	0.0502717	0.0724998	0.181661	0.0959559	0.140641	0.291475	0.418258	0.354867
yunmengxian	2018	0.108431	0.0702716	0.132229	0.152865	0.0497542	0.0641927	0.310932	0.266812	0.288872
yingchengshi	2018	0.12173	0.0650945	0.125875	0.0972397	0.051166	0.0801367	0.3127	0.228542	0.270621
anlushi	2018	0.065306	0.0709034	0.111903	0.106139	0.0476688	0.0659952	0.248113	0.219803	0.233958
hanchuanshi	2018	0.16485	0.0833357	0.113794	0.117613	0.0876217	0.151965	0.36198	0.357199	0.359589
jingzhoushi	2018	0.224381	0.17247	0.231978	0.214774	0.270833	0.296038	0.628829	0.781646	0.705237
gonganxian	2018	0.124684	0.0607973	0.0568846	0.126488	0.121806	0.117734	0.242366	0.366029	0.304197
jianlishi	2018	0.125201	0.0891525	0.101553	0.169273	0.114275	0.122772	0.315906	0.40632	0.361113
jianglingxian	2018	0.0511887	0.058152	0.108359	0.0937447	0.0412364	0.0282932	0.217699	0.163274	0.190487
shishoushi	2018	0.091886	0.0656819	0.103677	0.114747	0.0590665	0.0665209	0.261244	0.240334	0.250789
honghushi	2018	0.107864	0.0683662	0.0751392	0.105873	0.102381	0.0993222	0.25137	0.307576	0.279473
zongzishi	2018	0.110659	0.0582919	0.0823135	0.135334	0.069117	0.102018	0.251264	0.306468	0.278866
xiantaoshi	2018	0.231967	0.0718264	0.0507643	0.172707	0.213953	0.16289	0.354557	0.54955	0.452053
qianjiangshi	2018	0.197226	0.0961334	0.105942	0.132194	0.109432	0.129746	0.399301	0.371371	0.385336
tianmenshi	2018	0.20271	0.0647558	0.117366	0.162988	0.172651	0.140537	0.384831	0.476176	0.430503
dangyangshi	2019	0.163585	0.0442461	0.118786	0.11919	0.0704726	0.0778379	0.326617	0.2675	0.297058
zhiajingshi	2019	0.184258	0.080105	0.100519	0.203552	0.0742764	0.079678	0.364882	0.357506	0.361194
jingmenshi	2019	0.196028	0.160971	0.135608	0.112191	0.162137	0.170541	0.492607	0.44487	0.468738
jingshanshi	2019	0.14599	0.0563928	0.118077	0.0740661	0.0976149	0.106163	0.32046	0.277844	0.299152
shayangshi	2019	0.11613	0.0475837	0.10702	0.0895402	0.0685039	0.0701409	0.270733	0.228185	0.249459
zhongxiangshi	2019	0.179319	0.0506442	0.0742209	0.198626	0.130828	0.159507	0.304184	0.488961	0.396572
yunmengxian	2019	0.106519	0.0768581	0.138753	0.157679	0.0602959	0.0778883	0.32213	0.295863	0.308997
yingchengshi	2019	0.136748	0.0698161	0.125125	0.103148	0.0662445	0.113861	0.331689	0.283254	0.307471
anlushi	2019	0.0737065	0.072774	0.113891	0.10744	0.0613375	0.0768903	0.260371	0.245668	0.25302
hanchuanshi	2019	0.18748	0.088424	0.111511	0.124334	0.105457	0.177407	0.387415	0.407198	0.397307
jingzhoushi	2019	0.257549	0.195624	0.231529	0.217336	0.289466	0.345215	0.684702	0.852017	0.76836
gonganxian	2019	0.133969	0.0575814	0.0587243	0.139661	0.147793	0.130379	0.250275	0.417834	0.334055
jianlishi	2019	0.130218	0.0874447	0.103931	0.174291	0.124633	0.145375	0.321593	0.444298	0.382946
jianglingxian	2019	0.0522795	0.0548938	0.108303	0.095844	0.0577851	0.0344491	0.215476	0.188078	0.201777
shishoushi	2019	0.0973615	0.061708	0.102549	0.121445	0.0661798	0.0780839	0.261619	0.265709	0.263664
honghushi	2019	0.114126	0.0661839	0.0773474	0.115227	0.102998	0.114852	0.257658	0.333077	0.295367
zongzishi	2019	0.118853	0.059713	0.0870089	0.152828	0.0909376	0.117518	0.265575	0.361284	0.313429
xiantaoshi	2019	0.250472	0.083096	0.0588534	0.172714	0.258514	0.19758	0.392422	0.628808	0.510615
qianjiangshi	2019	0.210199	0.0988964	0.106433	0.141237	0.149455	0.158663	0.415528	0.449354	0.432441
tianmenshi	2019	0.21689	0.0630412	0.126367	0.188463	0.213596	0.171461	0.406298	0.57352	0.489909
dangyangshi	2020	0.165774	0.0469159	0.12387	0.123793	0.0477335	0.057675	0.33656	0.229202	0.282881
zhiajingshi	2020	0.188529	0.0835534	0.103852	0.224443	0.0615825	0.0601429	0.375934	0.346169	0.361052
jingmenshi	2020	0.183752	0.156215	0.160912	0.103152	0.143493	0.151833	0.500878	0.398479	0.449678
jingshanshi	2020	0.133097	0.0638282	0.116019	0.0689629	0.0713817	0.07199	0.312945	0.212335	0.26264
shayangshi	2020	0.115919	0.0507071	0.0959418	0.0870097	0.0448514	0.045128	0.262567	0.176989	0.219778
zhongxiangshi	2020	0.167808	0.0507444	0.0968807	0.189808	0.0927048	0.120168	0.315433	0.402681	0.359057
yunmengxian	2020	0.0892933	0.0874866	0.145425	0.164475	0.0508552	0.0524148	0.322205	0.267745	0.294975
yingchengshi	2020	0.121413	0.076759	0.118523	0.122997	0.0524506	0.0653901	0.316695	0.240837	0.278766
anlushi	2020	0.0574881	0.0769309	0.138581	0.113947	0.0436836	0.0573234	0.273	0.214954	0.243977
hanchuanshi	2020	0.165256	0.0842354	0.117594	0.127007	0.0837574	0.138036	0.367086	0.348801	0.357943
jingzhoushi	2020	0.244822	0.217355	0.247964	0.208839	0.240552	0.303028	0.710141	0.75242	0.73128
gonganxian	2020	0.129888	0.0620152	0.0624839	0.135147	0.141465	0.104821	0.254388	0.381433	0.31791
jianlishi	2020	0.128445	0.10022	0.112722	0.153598	0.126704	0.12697	0.341387	0.407272	0.374329
jianglingxian	2020	0.0608484	0.0636316	0.13367	0.10281	0.0327802	0.0236533	0.25815	0.159243	0.208697
shishoushi	2020	0.102942	0.0675057	0.110206	0.111989	0.0634113	0.0561709	0.280653	0.231571	0.256112
honghushi	2020	0.115325	0.0763756	0.0879651	0.108461	0.0946566	0.0814541	0.279665	0.284572	0.282119
zongzishi	2020	0.122515	0.0604404	0.0919272	0.148989	0.0770164	0.0886199	0.274883	0.314626	0.294754
xiantaoshi	2020	0.238268	0.086173	0.0673212	0.174998	0.248314	0.171601	0.391762	0.594913	0.493338
qianjiangshi	2020	0.195174	0.0996128	0.110762	0.149368	0.145386	0.12192	0.405548	0.416673	0.411111
tianmenshi	2020	0.19567	0.0602978	0.132739	0.198508	0.185634	0.13024	0.388707	0.514382	0.451544
